# Supplementary material for: Probiotic, Paraprobiotic, and Postbiotic Activities of Lactiplantibacillus plantarum KUNN19-2 Against Non-Typhoidal Salmonella Serovars
Source: Int J Mol Sci. 2025 Feb 20;26(5):1821. doi: 10.3390/ijms26051821 (PMC11899724; doi:10.3390/ijms26051821)
Supplement: Supplementary file 1 [file ijms-26-01821-s001.zip]

Archive with 1 entries (1 files):
- ijms-3414297-supplementary.pdf
